# Supplementary material for: Estimating financial and health burden by initial Medicare plan choice and history of cancer
Source: Health Aff Sch. 2025 Jan 21;3(1):qxaf001. doi: 10.1093/haschl/qxaf001 (PMC11747364; doi:10.1093/haschl/qxaf001)
Supplement: qxaf001_Supplementary_Data [file qxaf001_supplementary_data.zip]

Archive with 2 entries (2 files):
- coi_disclosure_101824.docx
- Supplement_121624_Clean.docx
